# Supplementary material for: Structural Model of Biomedical and Contextual Factors Predicting In-Hospital Mortality due to Heart Failure
Source: J Pers Med. 2023 Jun 13;13(6):995. doi: 10.3390/jpm13060995 (PMC10301776; doi:10.3390/jpm13060995)
Supplement: Supplementary file 1 [file jpm-13-00995-s001.zip]

Archive with 1 entries (1 files):
- jpm-2408216-supplementary.pdf
